# Supplementary material for: Optimizing Evanescent Efficiency of Chalcogenide Tapered Fiber
Source: Materials (Basel). 2022 May 27;15(11):3834. doi: 10.3390/ma15113834 (PMC9181228; doi:10.3390/ma15113834)
Supplement: Supplementary file 1 [file materials-15-03834-s001.zip]

Archive with 1 entries (1 files):
- materials-1731915-supplementary.pdf
